# Supplementary material for: Molecular and Crystal Structure of a Chitosan−Zinc Chloride Complex
Source: Nanomaterials (Basel). 2021 May 26;11(6):1407. doi: 10.3390/nano11061407 (PMC8229668; doi:10.3390/nano11061407)
Supplement: Supplementary file 1 [file nanomaterials-11-01407-s001.zip]

Archive with 1 entries (1 files):
- nanomaterials-1235280-supplementary.pdf
